# Supplementary material for: Clinical and Immunologic Efficacy of the Recombinant Adenovirus Type-5-Vectored (CanSino Bio) Vaccine in University Professors during the COVID-19 Delta Wave
Source: Vaccines (Basel). 2022 Apr 21;10(5):656. doi: 10.3390/vaccines10050656 (PMC9143224; doi:10.3390/vaccines10050656)
Supplement: Supplementary file 1 [file vaccines-10-00656-s001.zip]

Archive with 1 entries (1 files):
- vaccines-1650999-supplementary.pdf
